# Supplementary material for: Temporal development of high-performance translational teams
Source: J Clin Transl Sci. 2023 May 15;7(1):e117. doi: 10.1017/cts.2023.545 (PMC10225261; doi:10.1017/cts.2023.545)
Supplement: Supplementary file 1 [file ctssup.zip]

Archive with 2 entries (2 files):
- S2059866123005459sup001.pdf
- S2059866123005459sup002.pdf
